# Supplementary material for: Enhancing Production of Medium-Chain-Length Polyhydroxyalkanoates from Pseudomonas sp. SG4502 by tac Enhancer Insertion
Source: Polymers (Basel). 2023 May 12;15(10):2290. doi: 10.3390/polym15102290 (PMC10222556; doi:10.3390/polym15102290)
Supplement: Supplementary file 1 [file polymers-15-02290-s001.zip]

Archive with 1 entries (1 files):
- polymers-2361315-supplementary.pdf
